# Supplementary material for: Genetic activation of ERK2 recapitulates core neurodevelopmental features of Rasopathy syndromes in mice
Source: HGG Adv. 2026 Apr 28;7(3):100621. doi: 10.1016/j.xhgg.2026.100621 (PMC13234240; doi:10.1016/j.xhgg.2026.100621)
Supplement: Data S1. Supplementary data and statistical analysis [file mmc2.xlsx]

## Sheet: Figure 1C Middle
+/+	A172V/+	A172V/A172V		ANOVA summary
0.219443	0.108233	0.323667		F	0.8419
0.0962825	0.0894703	0.0726205		P value	0.4548
0.343095	0.102879	0.215166		P value summary	ns
0.169533	0.59146	0.883132		Significant diff. among means (P < 0.05)?	No
	0.427502	0.504135		R squared	0.123
	0.29647
				Brown-Forsythe test
				F (DFn, DFd)	1.104 (2, 12)
				P value	0.3631
				P value summary	ns
				Are SDs significantly different (P < 0.05)?	No
				Bartlett's test
				Bartlett's statistic (corrected)	3.063
				P value	0.2162
				P value summary	ns
				Are SDs significantly different (P < 0.05)?	No
				ANOVA table	SS	DF	MS	F (DFn, DFd)	P value
				Treatment (between columns)	0.0897	2	0.04485	F (2, 12) = 0.8419	P=0.4548
				Residual (within columns)	0.6393	12	0.05327
				Total	0.729	14
				Data summary
				Number of treatments (columns)	3
				Number of values (total)	15

## Sheet: Figure 1C Right
+/+	A172V/+	A172V/A172V		ANOVA summary							Bonferroni's multiple comparisons test	Mean Diff.	95.00% CI of diff.	Below threshold?	Summary	Adjusted P Value	A-?
0.171823	0.342327	0.691369		F	6.173						+/+ vs. A172V/+	-0.463	-0.8997 to -0.02630	Yes	*	0.0376	B	A172V/+
0.131347	0.341608	0.594724		P value	0.0143						+/+ vs. A172V/A172V	-0.6008	-1.055 to -0.1469	Yes	*	0.0108	C	A172V/A172V
0.26668	0.458508	0.843599		P value summary	*
0.176532	1.11543	1.25061		Significant diff. among means (P < 0.05)?	Yes						Test details	Mean 1	Mean 2	Mean Diff.	SE of diff.	n1	n2	t	DF
	0.890974	0.556503		R squared	0.5071						+/+ vs. A172V/+	0.1866	0.6496	-0.463	0.1706	4	6	2.714	12
	0.748699										+/+ vs. A172V/A172V	0.1866	0.7874	-0.6008	0.1773	4	5	3.389	12
				Brown-Forsythe test
				F (DFn, DFd)	2.811 (2, 12)
				P value	0.0997
				P value summary	ns
				Are SDs significantly different (P < 0.05)?	No
				Bartlett's test
				Bartlett's statistic (corrected)	6.07
				P value	0.0481
				P value summary	*
				Are SDs significantly different (P < 0.05)?	Yes
				ANOVA table	SS	DF	MS	F (DFn, DFd)	P value
				Treatment (between columns)	0.8622	2	0.4311	F (2, 12) = 6.173	P=0.0143
				Residual (within columns)	0.838	12	0.06984
				Total	1.7	14
				Data summary
				Number of treatments (columns)	3
				Number of values (total)	15

## Sheet: Fig 1 Uncropped Blot
	pERK									ERK
	Actin									Actin

## Sheet: Figure 1D Left
Days	+/+	A172V/+	A172V/A172V		Log-rank (Mantel-Cox) test (recommended)
100		0			Chi square	23.66
100		0			df	2
100		0			P value	<0.0001
100		0			P value summary	****
17			1		Are the survival curves sig different?	Yes
100	0
100		0
100	0
100		0
100	0
100	0
100	0
21		1
100		0
100		0
17			1
100		0
17			1
100		0
100		0
100	0
100		0
17			1
100	0
21		1
100			0
100		0
100			0
100		0
100		0
100	0
100	0
100	0
100		0
100	0
100	0
100		0
100		0
100			0
100			0
68		1
100	0
100		0
24			1
100	0
100		0
100		0
100		0
100		0
100			0
100		0
22		1
100		0
100	0
100		0
100	0
100		0
100	0
100		0
100	0
19			1
100		0
21			1
21			1
100			0
100		0
100	0
90		1
100	0
100		0
100	0
100		0
100	0
100		0
100		0
100	0
100		0
100			0
100		0
100	0
67		1
100		0
100		0
100		0
100			0
100	0
100	0
100		0
100			0
100	0
100	0
100		0
100		0
100	0
100	0
100	0
100		0
100	0
100		0
100		0
100	0
100	0
18		1
100	0
100	0
18		1
100		0
100		0
100		0
100	0
100			0
100		0
100			0
100		0
100		0
100	0
100		0
100			0
100			0
100		0
100	0
100		0
100		0
100	0
100	0
100			0
100		0
100	0
100	0
100	0
100	0
100		0
22		1
100	0
100	0
100	0
16			1
16		1
100		0
100		0
100	0
100	0
100		0
72		1
100		0
100		0
20			1
100		0
100		0
100			0
100		0
100		0
100		0
100		0
100		0
100		0
100		0
100		0
100		0
100		0
100		0
100			0
100		0
100		0
100			0
44		1
100			0
100	0
100		0
100	0
100		0
100		0
100			0
100		0
100	0
100		0
100		0
100		0
20		1
100	0
100	0
100		0
100	0
100		0
100		0
100		0
100			0
100		0
100		0
100			0
100	0
100	0
100		0
100		0
100		0
100		0
100		0
100	0
100		0
20			1
100		0
100			0
100		0
100	0
100	0
100		0
100			0
100			0
100			0
100		0
100			0
100			0
100		0
100			0
100		0
12			1

## Sheet: Figure 1D Middle
Days	+/+	A172V/+	A172V/A172V				Log-rank (Mantel-Cox) test (recommended)
100		0					Chi square	42.4
100		0					df	2
100		0					P value	<0.0001
100		0					P value summary	****
17			1				Are the survival curves sig different?	Yes
100	0
100		0
100	0
100		0
100	0
100		0
17			1
100		0
100	0
100		0
17			1
100			0
100	0
100	0
100		0
100	0
100	0
100		0
100			0
100	0
100		0
100		0
100		0
100		0
100	0
100	0
19			1
100		0
21			1
21			1
100			0
100		0
100		0
100			0
100		0
100	0
67		1
100		0
100		0
100		0
100			0
100	0
100	0
100	0
100	0
100		0
100		0
100		0
100		0
100	0
100			0
100		0
100		0
100	0
100		0
100		0
100	0
100	0
100			0
100	0
100	0
100	0
22		1
100	0
100	0
16			1
16		1
100		0
100	0
100		0
100		0
20			1
100		0
100		0
100			0
100		0
100	0
100		0
100	0
100		0
100		0
100	0
100		0
100		0
100		0
100	0
100	0
100		0
100		0
100	0
20			1
100		0
100		0
100	0
100		0
100		0
100			0
100		0
12			1

## Sheet: Figure 1D Right
Days	+/+	A172V/+	A172V/A172V				Log-rank (Mantel-Cox) test (recommended)
100	0						Chi square	4.914
100	0						df	2
21		1					P value	0.0857
100		0					P value summary	ns
100		0					Are the survival curves sig different?	No
17			1
100		0
100	0
21		1
100		0
100			0
100		0
100		0
100	0
100		0
100			0
68		1
100		0
24			1
100	0
100		0
100		0
100			0
22		1
100		0
100	0
100		0
100	0
100		0
100	0
90		1
100	0
100		0
100	0
100		0
100	0
100		0
100		0
100	0
100		0
100			0
100	0
100	0
100		0
100		0
100	0
100	0
100		0
100		0
100	0
100	0
18		1
100	0
100	0
18		1
100		0
100			0
100		0
100	0
100			0
100			0
100		0
100		0
100	0
100		0
100	0
100		0
100	0
100		0
72		1
100		0
100		0
100		0
100		0
100		0
100		0
100		0
100		0
100		0
100		0
100			0
100		0
100		0
100			0
44		1
100			0
100	0
100		0
100		0
100			0
100		0
100		0
20		1
100	0
100	0
100		0
100		0
100			0
100		0
100			0
100		0
100		0
100		0
100		0
100			0
100	0
100			0
100			0
100			0
100			0
100			0
100		0

## Sheet: Figure 1E Left
	+/+	A172V/+	A172V/A172V		P value and statistical significance
Obs	33	54	4		Test	Chi-square
Exp	23	46	23		Chi-square, df	15.79, 2
					P value	0.0004
					P value summary	***
					One- or two-sided	NA
					Statistically significant (P < 0.05)?	Yes
					Data analyzed
					Number of rows	2
					Number of columns	3

## Sheet: Figure 1E Right
	+/+	A172V/+	A172V/A172V		P value and statistical significance
Obs	25	37	20		Test	Chi-square
Exp	21	41	21		Chi-square, df	0.5713, 2
					P value	0.7515
					P value summary	ns
					One- or two-sided	NA
					Statistically significant (P < 0.05)?	No
					Data analyzed
					Number of rows	2
					Number of columns	3

## Sheet: Figure 1F Left
WT										A172V/+											Mixed-effects model (REML)	Matching: Stacked						Bonferroni's multiple comparisons test	Mean Diff.	95.00% CI of diff.	Below threshold?	Summary	Adjusted P Value
9	21	30	44	58	72	86	100	150		9	21	30	44	58	72	86	100	150			Assume sphericity?	No
7	10.8	21	28.1	31.3	31	32.8	34.2	40.9		5.9	5.3	17.5	26.6	31.3	34.8	36	35.9	28			Alpha	0.05						+/+ - A172V/+
7.8	9.5	20.7	28	31.9	32.3	33.8	35.1	37.3		5.9	8.4	12.5	21.8	28.1	38.2	28.9	30.5	43.6										PD 9	0.6608	0.03351 to 1.288	Yes	*	0.0323
8.4	12.1	26.8	29.2	35.5	41.7	45.4	49.3	59		6.6	15.8	14.3	28.3	36.4	35.2	35.3	37.2	36.2			Fixed effects (type III)	P value	P value summary	Statistically significant (P < 0.05)?	F (DFn, DFd)	Geisser-Greenhouse's epsilon		PD 21	2.595	1.320 to 3.871	Yes	****	<0.0001
8.1	14	26.1	29	36.8	42.1	44	50	55.1		7.5	8.6	25.3	30.8	34.7	37.9	39.2	38.2	41.7			Post-natal Day	<0.0001	****	Yes	F (3.566, 390.0) = 1918	0.4457		PD 30	3.425	1.704 to 5.145	Yes	****	<0.0001
7.6	16.6	25.5	30	32.9	37.4	37.6	40.8	50.1		6.5	16.3	22.3	29.7	34.5	35.6	36.8	39.2	37.2			Genotype	<0.0001	****	Yes	F (1, 147) = 31.45			PD 44	1.785	0.07568 to 3.493	Yes	*	0.0345
8.3	11.7	26.1	30.8	33.6	34.3	36.4	37.2	41.3		7.7	14.8	21.4	28.1	33.8	36.4	38	34.8	38.4			Post-natal Day x Genotype	<0.0001	****	Yes	F (8, 875) = 5.979			PD 58	1.495	-0.3606 to 3.350	No	ns	0.2219
8.3	10.5	25.3	30.2	34.1	35.2	38	39.5	43.5		7.9	13.8	22.5	27.4	34.6	32.3	33.2	38.2	32										PD 72	1.431	-0.5032 to 3.364	No	ns	0.3473
8.4	12.1	22.2	27.3	29.3	31.9	34.2	36	50.8		8.4	13.6	21.3	28.6	29.4	34.9	36.7	35	49.1			Random effects	SD	Variance					PD 86	2.64	0.6181 to 4.661	Yes	**	0.0033
6.7	9.1	25.5	31.4	34.2	35.9	36.9	38.5	45.8		6.3	13.4	18.4	26.1	25.8	32.7	34.1	38.4	39.4			Subject	2.653	7.036					PD 100	3.719	1.119 to 6.320	Yes	**	0.0011
6.9	10.7	30.6	36.5	39.7	43.6	47.4	51.5	33.8		6.5	10	22.9	30.4	33.4	35	37.3	44.2	35.1			Residual	2.498	6.241					PD 150	6.412	0.6846 to 12.14	Yes	*	0.0197
6.6	12.8	29.9	28.2	35.6	36.8	37.7	41	40.1		5.5	10.1	27	34.6	38.7	40.9	42.6	34.4	38.5
6.4	12.6	27	31.3	34.1	35.3	39.2	38.8	47.9		5.6	9.2	19.1	27.8	31	32.2	33.6	37.9	41.1			Was the matching effective?
7.7	13.2	27.9	28.7	33.4	34.4	36.7	38.4	46.3		6.4	8.7	27.2	31.6	34.6	35.6	36.8	39.8	41.2			Chi-square, df	473.0, 1
7	11.9	24.6	28.6	31.6	33.8	35.6	41.3	54.3		5.9	11	26	32.1	35.2	37	38.6	37.6	37.9			P value	<0.0001
7.2	11.3	25.8	32.9	37.9	35.6	38.9	44.3	55.6		6	8.9	27.3	33.1	35.1	36.6	37.1	42	39			P value summary	****
7.2	14.2	25.6	32.5	32.5	34.7	41.6	41.3	43.3		5.8	9.4	27.8	33.9	36.4	38.8	39.8	40	37			Is there significant matching (P < 0.05)?	Yes
7	9.5	27.5	31.4	33	34.5	36.8	46.6	40.3		5.4	6.7	27.8	34	35.4	38.5	39.2	37.7	40.4
6.7	14	26.3	31.4	32.6	33.1	41.6	47	40.4		6.6	7.1	25.2	30	31.8	33.2	35.3	35	51.3			Difference between column means
6.9	10.8	22.8	29.9	30.9	32.7	43.3	38.1	39.3		7.5	5.3	26.1	31	31.6	32.8	34.1	32.6	33.6			Predicted mean of +/+	29.81
4.9	15.1	23	29.7	28.6	35.5	36.2	38.8	34.7		6.5	12.1	23	26.3	27.7	29.7	30.8	35.2	26.8			Predicted mean of A172V/+	27.13
4.5	16.1	27.5	37.2	36.5	39.8	37	36.5			6.3	9.3	23	27.4	29.7	31.7	34	34.7	34.3			Difference between predicted means	2.676
7.8	15.7	22.1	29.5	38.2	42.2	37.1	36.9			6	8.7	28.6	31.7	33.7	34.1	36.2	37.9	37.1			SE of difference	0.4771
7	16.2	26.3	27.8	36	37.1	36	40.4			6.5	9.5	24.3	23	30.5	31.3	32.6	39	36.6			95% CI of difference	1.733 to 3.618
7.1	15.8	21.5	30.2	35.6	35.7	36.2	40			6.6	10.7	26.1	29.4	33.2	34.8	36.1	35.8	35.5
7.5	13.8	24	28.6	36.8	38.6	39.6	39.7			7.6	11.1	19.8	26	33.5	34.4	36.9	34.1	41.2			Data summary
6.3	13.4	27.5	31.8	36.5	35.2	38.3	40.4			7.7	8.4	20.5	30.3	33.3	34.2	35.7	38.6	42.2			Number of columns (Genotype)	2
6.1	10.7	29.4	32.9	31.9	35.9	38.6	37.3			8.5	8.5	16.2	26.2	33	33.1	33.6	36.4	47.2			Number of rows (Post-natal Day)	9
6.5	16.5	29.7	34.8	31.9	30.1	35.7	34.2			5.9	12.7	26.7	33.2	29.7	32.8	37.9	33				Number of subjects (Subject)	149
7.2	17.4	25.6	32.3	32.7	35.8	40.3	36.9			5.3	15.1	20.7	28.3	34	36.7	34.2	38.1				Number of missing values	301
7.6	17.4	27.8	30.2	30.2	43.6	38.6	41			5.9	10.7	19.2	27.5	35.5	37.7	33.3	38.2
	15.5	27.3	35	35.1	37.1	38.8	43.7			6.1	14.5	21.4	29.1	28.4	36.3	37	40.3
	13.9	26.2	30.5	28.6	31.9	36.4	37.6			5.9	13.4	23.9	22	33.6	38.4	34.8	39.4
	13.4	27	38.6	34.4	36.1	42.3	32.1			6.5	10.7	24.6	25	35	33.4	40.4	38.9
	15.3	24.2	22.4	35.5	38.4	47.2	31.6			6.5	13.3	19.4	29.7	29.4	32.8	35.9	34.7
	14.3	28.1	29.3	33.9	40.7	39.9	35.6			4.1	13.6	17.1	26.6	31.8	35.6	35.1	35
	12	29.1	30.1	31.7	35.2	34.2	36.9			4.6	13.4	23.5	30.2	33.4	38.4	38.3	43.4
	10.6	28.3	31.3	31.1	32.3	33.1	33.6			8.6	13	25.6	31.7	32.1	34.5	36.7	38.2
	11.4	28.1	28.7	26.3	30.6	40.4				8	13.2	19.4	24.9	30.2	37	38.6	32.3
	10.1	24	30.3	31.1	32.8	40.6				6.5	11.3	25.5	25.5	40.8	40.2	38.1	36.7
	10.4	26.8	26.6	29.3	27.6	37.3				5.7	9.2	24.9	24.9	38.5	35.9	33.6	34.4
	11.6	31.1	24.2	25.9	26.6	30.9				5.4	11.5	24.3	28.5	32.4	28.6	34	32.9
	11	23.8	24.2	28.8	36.1	30.3				5.2	14.1	23.1	30.7	26.6	33.4	37.9	31.9
	10	21.5	27.3	24.9	33.4	33.4				5.4	8.7	25.3	30.4	33.1	36.4	34.8	34.5
	15.6	24.1	24.6	38.6	25.8	32.4				7.4	8.2	25.5	31.3	34.6	33.1	36	33.9
	14.3	23.4	22.1	36.9	37.7	25.6				6.6	5.9	26	26.4	30.7	31.3	34.1	33
	8.8	20.3	22.9	36.2	36.4	38.2				6.2	9.9	27.8	39.7	30.4	30.9	40.5	38
	17.8	21.8	28.8	40.2	37.9	27.3				7.1	7.1	26.5	33.6	30.2	32.6	36.4	35
	12.6	23	30.7	33	37.8	34.8				6.1	13.5	23.8	34.9	29.3	30.8	31	26.3
	13.7	21.5	27.8	33.2	34.7	36.3					7.7	18.8	25.5	33.1	31	34.3	29
	15	19.6	33.1	35.1	34	37.3					7.6	25.3	31.7	33.9	29.2	33	28.6
	13.4	27.7	26.3	37.6	33.6	47.8					10.9	28.4	33.5	22.3	26.6	33.1	35.9
	15.4	26.6	31	36.8		34.9					8.9	20.9	24.8	23.9	27.8	31.1	31.3
		26.7	30.1								7.1	17.8	23.5	24.7	28.5	34.5	36
		30.8	30.4								7.9	14	27	29.8	33.3	33.9	32.4
		21.6	31.7								5.2	20.3	25.8	30.4	25.9	33	32.4
		30.1									8	7.9	24.6	28.5	23.5	33.8	32.7
		31.6									8.2	29.3	31.2	33.1	28.2	30.4	34.4
		26.8									13.3	16.9	23.1	28.8	29.5	26.4	42.6
		28.6									13.3	13.3	19.9	29.5	29.5	30.2	38.2
											14.6	20.3	26.1	25.4	30.4	33.8	34.7
											8.4	21.3	24.7	31.6	31.5	33	32.1
											5.9	16.3	23.1	30.6	36.5	33.1	30.7
											9.1	18.9	23.5	23	33.4	34.6
											7.9	14.7	25.6	29.9	36.4	34.2
											9.5	17.9	25.1	32.4	35.7	29.7
											9.9	19.6	30.1	30.4	32.4	32.2
											11.4	26.3	28.9	36.9	36.9	33.8
											6.9	26.7	23	33.2	39	34.6
											10	28.5	22.9	28.3	30.8	32.5
											13.1	18.3	25.3	28.6	35.4	33
											13.4	15.7	23.8	29.6	32.2	31.8
											11.4	21.6	28.3	40.2	33.3	33
											11.7	19.2	23.4	34.2	34.8	32.1
											11.3	20.5	25.4	42.3	35.2	33.4
											10.8	21.4	21.1	36.8	31.3	31
											9.7	23.3	24.6		31.5	40.2
											12.7	17.2	32.4		31.9	40.9
											15.2	23.6	26.6		34.9	39.9
											9.5	26.4	29.9		46.3	34.7
											14.3	27	30.3		41.5	32.1
											9	22.2	26			30.7
												25.4	27.8
												24	29.1
												22	24.5
												21.5	33.1
												27	29.3
												32.1	34.9
												21.7	24.7
												30.7
												20.6

## Sheet: Figure 1F Right
WT										A172V/+											Mixed-effects model (REML)	Matching: Stacked
9	21	30	44	58	72	86	100	150		9	21	30	44	58	72	86	100	150			Assume sphericity?	No
7	8.4	17	23.6	29.7	27.8	28.9	34	42.2		7.4	7.6	19.8	23	23	24.8	28.5	28.7	30.6			Alpha	0.05
7.4	5.9	18.7	19.7	20.3	26.9	28	29.4	32.9		6.2	5.3	17.3	20.9	23	23.2	24.8	26.3	26.7
6.7	8.5	21.7	27.6	29	37.2	43.3	46.4	53.7		7.6	8.8	20.4	23.9	25.5	28.6	29.2	30.3	33			Fixed effects (type III)	P value	P value summary	Statistically significant (P < 0.05)?	F (DFn, DFd)	Geisser-Greenhouse's epsilon
7.2	8.8	22.3	26.2	29.7	31	31.5	32.9	45.7		7.3	14.9	22.3	27.1	25	33.4	33.7	37.3	32.5			Post-Natal Day	<0.0001	****	Yes	F (3.416, 345.9) = 841.6	0.427
6.3	15.4	19.1	24	24.9	27.3	26.8	29	36.4		6.8	14.4	22.5	26.1	29.3	29.5	35	35	31.7			Genotype	<0.0001	****	Yes	F (1, 138) = 16.20
6.8	14.6	20.6	24.3	23.5	26.3	26.5	28.7	31.1		5.2	14.4	21.9	26.1	28.2	29.3	31.9	33.6	32.2			Post-Natal Day x Genotype	0.0742	ns	No	F (8, 810) = 1.797
7.7	15.1	18.3	24.4	28.7	24.2	27.4	27.5	29.4		5.2	5.2	14.3	21.4	19.3	19.3	27.6	31.4	37.8
7.8	13	20.3	25.7	28.6	28.2	32.9	30.4	36.7		5.9	5.8	15.3	20.7	29.2	30.2	28.5	30.4	31.8			Random effects	SD	Variance
7.8	11.4	21.7	24.6	26.1	29.3	29.1	31.8	33.7		5.8	5	13.4	21.1	22.5	25.7	27.2	31.4	31.4			Subject	2.373	5.633
6.5	10	25	30.8	29.3	36.9	38.4	42.8	44.5		5.3	12.2	22.4	25.8	25.7	30.3	33.4	35.6	38.2			Residual	2.659	7.069
6.6	6.9	24.3	29.9	27.9	34.2	35.4	41.6	43.3		5.5	10.2	20.1	24.1	27.2	33.2	29.4	33.5	23.4
7.3	10.3	19.7	23	28.3	27.4	27	28.8	33.3		5.3	9	17.9	20.2	29.5	32.7	27.4	26.4	33.3			Was the matching effective?
6.6	10.6	21.6	23.2	24.9	26.7	27.7	30	34.8		5.2	7.4	16.9	21.9	30.3	31.5	31.4	29.7	27.7			Chi-square, df	315.8, 1
6.8	10.2	22.5	23.8	26.4	28.3	28.4	30.8	37.2		5.1	9.8	19.1	23	25.9	25.3	20.8	31.9	34.4			P value	<0.0001
7.8	9.8	21.4	21.2	22.4	23.8	28.5	26.3	30		5.1	5.6	9.7	16.8	23	27.2	28.1	28.8	35.1			P value summary	****
6.3	12.9	18	21.7	24.1	25.7	30.8	32.4	32.6		4.9	11.8	22.1	28.4	27	27.4	27.2	29.2	36.4			Is there significant matching (P < 0.05)?	Yes
4.5	8.7	22	26.5	27.4	29.3	33.1	34.2	24.3		6.5	5	18.4	19.1	26.6	32.4	31.5	28.8	33.9
4.5	8.7	21.4	24.9	26	32.6	34.1	37.2	25.3		5.7	9.3	18.2	23.4	24.9	27.6	29.6	30.1	31.4			Difference between column means
7.7	8.7	19.8	24.9	25.7	26.2	33.3	41.1	30		5.2	9.2	17	23.3	27.3	26.4	32.6	31.6	30			Predicted mean of +/+	23.81
7.4	9.5	19.1	22.1	24.6	24.3	25.6	38.1	40.8		6	7.5	17.3	24.8	27.6	28.7	26	31.4	33.6			Predicted mean of A172V/+	21.99
6.6	14.7	20.9	24	26.8	26.3	30.4	26.8	51.3		6	8.6	17.7	25.6	27.2	29.6	24.5	28	30.6			Difference between predicted means	1.821
6.9	14.8	17.9	23.4	27.6	29.7	23.2	26.5	29.4		6.3	8.7	16.1	24.7	26.5	30.3	28.9	33.5	33.9			SE of difference	0.4524
5.4	14.1	17.3	23.5	28.9	26.6	28.6	27.3	25.4		6.1	8.4	15.7	23.3	31.8	26.4	24.4	26.9	32.7			95% CI of difference	0.9262 to 2.715
7.1	14.1	16.6	23.2	25.5	25.7	28.3	32.1	34.6		5.6	8.5	19.4	23.6	24.9	30.1	33.3	31.4	29.4
7.1	14.1	17.4	23.8	25.5	26	25.3	32.4			6.6	11.3	22.3	23	28.3	29.3	26.3	29.8	28.7			Data summary
7	15.4	22.1	23.2	26.5	28.5	30.4	43			6.9	13	22.1	25	34.7	27.2	30.5	24.5	27.9			Number of columns (Genotype)	2
	14.2	22.2	29.7	35.6	25.5	27.4	25.2			7.2	13.4	21.8	23.3	23.7	26.1	30.8	24.6	31.2			Number of rows (Post-Natal Day)	9
	13.9	22.9	23.3	30.5	32.7	26.1	28.2			7	10.4	20.8	28.1	24.3	26.3	32.1	26.1	29.6			Number of subjects (Subject)	140
	16.7	22.3	24.2	27.2	24.5	26.6	40.1			6	13.4	22.2	25.7	25.3	19.9	31.2	26.5	49.8			Number of missing values	294
	15	22.1	25.7	22.6	23.3	31.4	24.5			6.3	11	25	27.6	24.2	28	31.7	24.2	31.3
	15.6	22.7	26.2	27.8	30.3	28.6	22.7			6.1	9.2	21.4	24.7	23.3	22.4	23.5	24	27.7
	13.2	23.7	26	28.4	31.2	27.8	27.5			5.7	13.9	18.6	24.6	22.2	23.5	30.3	28.3	22.1
	16.3	21.6	23.6	26.5	27.2	27.4				6.5	11.6	22.1	23.8	20.8	20.4	29.5	30.2	29.8
	11.1	21.4	23	23.4	28.2	23.4				6.5	9.3	20.2	22.4	23.9	24.6	24	26.9	33.9
	8.1	24.2	31.8	24.6	32.7	31.7				6	9.2	19.2	25.7	20.6	20.3	21.1	19.3	30
	13	22.3	24.3	23.5	23.6	38.7				5.7	8.6	20.4	32.3	22.5	23.4	23	25	32.3
	10.9	24.2	21.3	20.7	21.4	26.2				4.6	7.4	18.9	26.8	21	22.6	23.6	23.7	34.7
	9.5	23	23.9	21.7	23.4	23.3				4.5	10.9	16.5	22.2	26.6	24.4	25.3	38.7
	10.6	26.5	23.8	20.9	29.1	35.7				8.3	11.3	18.3	21.5	20.6	25	27.5	29.6
	16.5	19.2	18.1	23.2	23	23.5				7.8	11.8	18.9	20.4	21.4	21.8	24.5	25.4
	14.5	16.2	16.8	28.2	25.6	22.4				5.7	11.8	18.6	20.9	24.4	23.4	27.5	19.3
	13.5	21.7	20.9	27.5	25	26.4				5.7	11.8	20.7	20.8	22.5	25.8	23.3	26.5
	15.1	20	20.8	21.3	25.8	24				6.1	12.1	19.6	21.1	28.2	28.1	24.7	23.5
	11.9	18.5	20.3	18.8	24.6	24.2				6.2	10.1	20.7	22.8	24.8	24.3	23.6	26.7
	12.3	19.6	20.2	22.8	26.7	27.2				8.1	11.9	18	21.9	21.4	24.2	25.4	27.8
	14.3	23.1	22.9	25.7	24.7	26.3				5.6	9.6	21.5	20.8	23.3	25.9	35.4	26.3
	10.2	21	23	29.3	28.3	33				4.7	8.7	18.9	22.2	18.4	12.2	24.2	25.6
		23.6	19	29.7		27.7				5.3	9.3	18.9	22.2	21	11.4	22.7	32.2
		21.1	22.7							6.3	8.8	20.9	22.8	20.2	23.9	22	28.3
		22.9	23.1							5.4	13.1	20	24.5	20.9	22.4	20.3	30.4
		21.6	23.9							6.4	14	24.6	18.8	19.9	22.1	18.6	31.8
		24.6	23.5							6.5	12.8	24.8	21.1	15.8	16.5	22.1	30.3
		21.8								6.5	10.1	21.7	20.9	24.7	25.2	25.2	30.7
										6.7	10.9	18	20.5	26.3	31.6	23.4
											9.8	18.2	22.1	22.1	29.4	26.1
											7.7	11.2	18	27.1	29	24.9
											6.8	9.6	18.6	22.9	22.3	24.6
											8.4	14.7	22.9	23	28.3	24.8
											8.5	16.5	21.4	23.1	21.2	27.4
											7.2	17	21.1	22.2	29.4	25.2
											9.2	16	17.9	26.4	25.9	30.4
											11	17.7	21.4	22.5	26.9	26.7
											8.6	20.1	21.2	26.4	26.3	28.4
											8	18	22.7	24.8	34	27.7
											8.7	16.7	24.3	24.3	23.5	24.5
											9	18.3	24.4	30.8	28.9
											13	20	22.4	24.4	29.4
											12	22.3	19.6	28.9
											8.2	20.2	24.3	29.1
											10.5	18	20.4	32.8
											9	21.7	20.6	28.8
											9.5	20.2	16.5
											16.1	19.7	18.1
											13.2	20.9	27.7
											9.4	24.8	24.1
											11.6	20.7	25.5
											7.7	22.3	26.8
											7.2	18.7
											11.4	15.5
											12.7	21.9
											11.8	22.1
											12.9	23
												23.1

[truncated: 110 more sheets: Figure 1G Middle, Figure 1G Right, Figure 1H Left, Figure 1H Right, Figure 1I, Figure 2A Left, Figure 2A Middle, Figure 2A Right, Figure 2C, Figure 2D, Figure 2E, Figure 3B, Figure 3C, Figure 3E, Figure 3F, Figure 3H, Figure 3I, Figure 3K, Figure 4A, Figure 4B …]
